# Supplementary material for: Mycobacterium tuberculosis precursor rRNA as a measure of treatment-shortening activity of drugs and regimens
Source: Nat Commun. 2021 May 18;12:2899. doi: 10.1038/s41467-021-22833-6 (PMC8131613; doi:10.1038/s41467-021-22833-6)
Supplement: Supplementary file 4 — Source Data [file 41467_2021_22833_MOESM4_ESM.xlsx]

## Sheet: Fig 1b & Sup Fig 1a
	Figure 1b and Supplementary Figure 1a
	In vitro progressive oxygen depletion model
	Set	Treatment	Day in experiment	RS ratio	ITS1/23S x 104	Specific Growth Rate (doubling per hour)
	1	Untreated	4	905	672	0.053
	1	Untreated	4.5	710	610	0.045
	1	Untreated	5	740	460	0.021
	1	Untreated	5.5	347	149	0.01
	1	Untreated	6	166	57	0.01
	1	Untreated	6.5	45	26	0.011
	1	Untreated	7	29	14.1	-0.001
	1	Untreated	12	33	18	0.002
	2	Untreated	4	723	598	0.054
	2	Untreated	4.5	669	561	0.037
	2	Untreated	5	318	155	0.018
	2	Untreated	5.5	222	103	0.01
	2	Untreated	6	133	59	0.01
	2	Untreated	6.5	33	17	0.008
	2	Untreated	7	25	25	0.004
	2	Untreated	12	20	6	-0.004
	3	Untreated	4	960	900	0.062
	3	Untreated	4.5	920	770	0.038
	3	Untreated	5	1000	650	0.018
	3	Untreated	5.5	350	155	0.01
	3	Untreated	6	104	32	0.013
	3	Untreated	6.5	64	17	0.005
	3	Untreated	7	64	31	0.003
	3	Untreated	12	28	7	0.004

## Sheet: Fig 1c & Sup Fig 1b
	Figure 1c and Supplementary Figure 1b
	BALB/c chronic infection model
	Mouse	Treatment	Day of sacrifice	RS ratio	ITS1/23S x 104	CFU per lung (log10)
	1	Untreated	1	380.7	579.43	1.85
	2	Untreated	1	340.74	404.08	1.85
	3	Untreated	1	382.34	495.84	1.85
	4	Untreated	7	399.18	392.36	3.5
	5	Untreated	7	268.99	462.22	3.18
	6	Untreated	7	431.41	419.64	3.81
	7	Untreated	25	153.35	130.36	5.45
	8	Untreated	25	162.63	131.24	5.99
	9	Untreated	25	130.14	114.94	5.72
	10	Untreated	53	101.39	97.42	5.37
	11	Untreated	53	86.6	86.04	5.2
	12	Untreated	53	85.8	83.73	5.27

## Sheet: Fig 3a-e & Sup Fig 5
	Figure 3a-e and Supplementary Figure 5 a-e
	5
					5
	Set	Group	Treatment days	RS ratio	ITS1/23S x 104	CFU per mL (log10)
	1	Control	0	813.03	573.55	7.67486
	2	Control	0	644.94	528.13	7.59879
	3	Control	0	1110.76	488.73	7.59439
	4	Control	0	553.62	654.99	7.51322
	4	Control	0	745.93	644.48	7.51322
	1	RIF	0.25	4.87	3.08	6.95231
	1	RIF	1	1.34	0.35	6.89653
	1	RIF	2	1.06	1.68	6.68034
	1	RIF	3	1.43	1.95	6.07555
	1	RIF	4	141.8	58.75	5.43616
	1	RIF	8	0.02	0.06	4.233
	2	RIF	0.25	7	3.29	7.08279
	2	RIF	1	2.17	2.22	7.09691
	2	RIF	2	3.51	1.23	6.91222
	2	RIF	3	77.98	46.31	6.2878
	2	RIF	4	17.99	4.49	5.80277
	2	RIF	8	1.52	1.77	4.4624
	3	RIF	0.25	4.58	3.2	7.05308
	3	RIF	1	0.64	2.05	6.88705
	3	RIF	2	1.81	2.19	7.04139
	3	RIF	3	31.36	10.25	6.38382
	3	RIF	4	1.92	3.23	5.68215
	3	RIF	8	0.65	2.4	4.35218
	4	RIF	0.25	6.84	4.92	7.14613
	4	RIF	1	2.76	1.23	6.82413
	4	RIF	2	1.36	3.29	7.09691
	4	RIF	3	1.1	0.59	6.39794
	4	RIF	4	1.83	2.46	5.90634
	4	RIF	8	6.17	9.37	4.734
	1	BDQ	0.25	92.84	205.52	8.11727
	1	BDQ	1	8.35	13.79	8.25285
	1	BDQ	2	1.44	1.13	8.19312
	1	BDQ	3	2.54	2.19	8.233
	1	BDQ	4	3.16	3.04	8.18752
	1	BDQ	8	4.86	2.62	7.84757
	1	BDQ	12	6.83	2.1	7.4624
	1	BDQ	20	9.69	5.14	7.13033
	2	BDQ	0.25	237.79	323.16	8.1038
	2	BDQ	1	15.45	5.3	8.23805
	2	BDQ	2	1.89	1.25	8.24304
	2	BDQ	3	54.81	26.84	7.98137
	2	BDQ	4	6.54	1.92	7.97589
	2	BDQ	8	7.22	2.46	7.36361
	2	BDQ	12	9.22	5.27	7.08279
	2	BDQ	20	0.03	0.03	7.44716
	3	BDQ	0.25	51.72	151.87	8.08279
	3	BDQ	1	6.29	4.29	8.22789
	3	BDQ	2	6.42	2.56	8.20412
	3	BDQ	3	16.12	13.41	8.03342
	3	BDQ	4	10.22	5.12	7.79029
	3	BDQ	8	6.93	4.12	7.53403
	3	BDQ	12	5.05	3.5	7.25768
	4	BDQ	0.25	190.69	295.7	8.06819
	4	BDQ	1	2	0.69	8.08991
	4	BDQ	2	37.97	24.19	8.15229
	4	BDQ	3	22.52	14.09	8.1038
	4	BDQ	4	3.39	1.59	7.89873
	4	BDQ	8	9.23	1.34	7.61066
	3	BDQ	20	15.16	8.7	6.8014
	4	BDQ	12	7.58	5.04	7.5172
	4	BDQ	20	6.6	2.95	7.48572
	1	INH	0.25	1117.93	425.61	8.02531
	1	INH	1	788.52	458.38	7.63043
	1	INH	2	205.67	87.53	7.13988
	1	INH	3	177.02	85.49	5.34439
	1	INH	4	206.83	133.85	5.21219
	1	INH	8	221.19	163.26	6.41996
	2	INH	0.25	917.73	376.21	7.75051
	2	INH	1	635.08	151.1	7.34044
	2	INH	2	261.23	125.79	6.35603
	2	INH	3	205.46	92.07	5.57403
	2	INH	4	236.9	80.61	5.39794
	2	INH	8	266.66	87.99	6.2833
	3	INH	0.25	954.43	577.78	7.74036
	3	INH	1	619.14	179.09	6.94201
	3	INH	2	335.2	192.9	5.95231
	3	INH	3	144.67	94.49	5.41162
	3	INH	4	148.56	91.31	4.77815
	3	INH	8	197.63	119.1	6.52244
	4	INH	0.25	1983.43	1042.75	7.96237
	4	INH	1	355.17	154.29	6.70757
	4	INH	2	300.06	120.49	6.15229
	4	INH	3	160.37	91.59	5.56229
	4	INH	4	195.49	85.68	5.15229
	4	INH	8	284.61	118.28	6.59329
	1	STR	0.25	1938.17	1436.62	7.81023
	1	STR	1	4692	1014.17	7.84011
	1	STR	2	3355.63	902.62	7.30103
	1	STR	3	3006.35	708.7	6.47422
	1	STR	4	2075.83	1028.47	5.83059
	1	STR	8	7+D11691.6	898.21	5.67486
	2	STR	0.25	1580.01	406.35	7.88705
	2	STR	1	5837.74	419.16	7.98137
	2	STR	2	4617.03	850.55	7.41497
	2	STR	3	3604.87	770.61	6.72673
	2	STR	4	3389.19	812.62	6.1038
	2	STR	8	2080.29	1863.18	5.44248
	3	STR	0.25	2224.81	438.84	7.70757
	3	STR	1	3781.85	927.35	7.71684
	3	STR	2	2540.15	1039.55	7.47422
	3	STR	3	2327.03	778.1	6.77379
	3	STR	4	1477.75	690.78	6.37658
	3	STR	8	705.47	718.49	5.43297
	4	STR	0.25	2684.8	472.18	7.89873
	4	STR	1	3440.73	1135.76	7.89873
	4	STR	2	4783.45	1002.81	7.49831
	4	STR	3	6477.52	1302.36	7.04139
	4	STR	4	1584.53	579.01	6.5172
	4	STR	8	680.34	585.16	5.50379
	1	EMB	0.25	845.3	492.01	7.99078
	1	EMB	1	637.76	535.88	8.29667
	1	EMB	2	676.82	422.14	7.902
	1	EMB	3	333.51	193.5	6.87852
	1	EMB	4	280.19	144.04	6.70415
	1	EMB	8	593.87	157.27	6.04139
	2	EMB	0.25	5999.4	1894.53	7.87506
	2	EMB	1	679.59	168.38	8.15836
	2	EMB	2	293.87	96.74	7.43616
	2	EMB	3	360.95	108.19	6.99078
	2	EMB	4	307.56	101.76	6.86273
	2	EMB	8	880.55	145.45	6.60638
	3	EMB	0.25	598.33	542.17	7.902
	3	EMB	1	254.17	119.46	7.95231
	3	EMB	2	251.14	93.99	7.34044
	3	EMB	3	262.88	109.04	7.0086
	3	EMB	4	394.55	103.9	6.63043
	3	EMB	8	486.68	134.3	6.34044
	4	EMB	0.25	2272.29	887.44	8.03342
	4	EMB	1	356.59	167.68	7.92065
	4	EMB	2	342.15	99.46	7.40483
	4	EMB	3	311	111.27	7.06819
	4	EMB	4	394.03	110.96	6.65514
	4	EMB	8	797.62	169.39	6.33244

## Sheet: Fig 4a-c & Sup Fig 7-8
	Figure 4a-e and Supplementary Figure 7 & 8
	BALB/c mice treated for 28 days with individual non-sterilizing and sterilizing drugs.
	Mouse	Treatment	Days of treatment	Day of sacrifice	RS ratio	ITS1/23S x 104	CFU per lung (log10)	Resistant CFU per lung (log10)	CFU comment
	1	Day 1 post infection	1	0	429.08	492.39	3.40654	not plated
	2	Day 1 post infection	1	0	278.05	334.11	4.30643	not plated
	3	Day 1 post infection	1	0	290.22	314.6	3.77815	not plated
	4	Pre-Rx	11	0	294.71	300.75	6.59522	2.17609	spontaneous resistance detected for streptomycin ONLY
	5	Pre-Rx	11	0	266.67	234.45	6.8293	2.77815	spontaneous resistance detected for streptomycin ONLY
	6	Pre-Rx	11	0	274.93	283.05	6.61542	2.17609	spontaneous resistance detected for streptomycin ONLY
	7	Pre-Rx	11	0	319.19	276.78	6.61542	2.17609	spontaneous resistance detected for streptomycin ONLY
	8	Pre-Rx	11	0	241.14	191.04	7.22724	2.47712	spontaneous resistance detected for streptomycin ONLY
	9	EMB 100	28	39	122.77	162.43	6.56304	not plated
	10	EMB 100	28	39	124.67	159.08	6.83529	not plated
	11	EMB 100	28	39	103.49	130.62	6.70437	not plated
	12	EMB 100	28	39	98.83	149.01	6.52827	not plated
	13	EMB 100	28	39	113.24	158.86	6.7573	not plated
	14	EMB 100	28	39	142.41	168.98	6.63473	not plated
	15	EMB 100	28	39	112.35	154.03	6.79152	not plated
	16	EMB 100	28	39	149.87	159.23	6.56304	not plated
	17	INH 25	28	39	139.05	230.74	5.75012	< 2.18
	18	INH 25	28	39	132.31	241.04	5.32222	< 2.18
	19	INH 25	28	39	133.25	224.9	5.63473	< 2.18
	20	INH 25	28	39	107.16	215.18	5.79152	< 2.18
	21	INH 25	28	39	142.29	238.48	5.43735	< 2.18
	22	INH 25	28	39	127.15	213.33	5.61542	< 2.18
	23	INH 25	28	39	113.02	194.54	5.40654	< 2.18
	24	INH 25	28	39	167.71	152.06	6.76436	< 2.18	mouse euthanized early, day 18
	25	STR 200	28	39	135.78	153.41	6.14806	3.35218
	26	STR 200	28	39	157.66	152.94	6.36991	3.65321
	27	STR 200	28	39	134.07	153.85	6.47712	3.43136
	28	STR 200	28	39	109.53	133.18	6.3337	2.87506
	29	STR 200	28	39	117.28	151.62	6.08591	3.17609
	30	STR 200	28	39	110.26	133.07	6.35218	3.17609
	31	STR 200	28	39	131.42	151.54	6.17609	3.07918
	32	STR 200	28	39	145.75	152.28	6.25072	2.47712
	33	PZA 150	28	39	46.83	97.97	6.66217	not plated
	34	PZA 150	28	39	72.07	102.42	7.10231	not plated
	35	PZA 150	28	39	63.88	97.72	6.80448	not plated
	36	PZA 150	28	39	54.43	88.37	6.63473	not plated
	37	PZA 150	28	39	67.65	135.18	6.65321	not plated
	38	PZA 150	28	39	73.38	109.77	6.55175	not plated
	39	PZA 150	28	39	61.18	119.51	6.67954	not plated
	40	PZA 150	28	39	62.25	111.44	6.62518	not plated
	41	RIF 10	28	39	25.01	62.17	5.05115	< 2.18
	42	RIF 10	28	39	24.04	65.62	5.22724	< 2.18
	43	RIF 10	28	39	20.49	53.58	5.31439	< 2.18
	44	RIF 10	28	39	25.33	58.89	5.8412	< 2.18
	45	RIF 10	28	39	24.15	46.69	6.36991	< 2.18
	46	RIF 10	28	39	23.6	59.71	5.99728	< 2.18
	47	RIF 10	28	39	23.98	55.22	6.17063	< 2.18
	48	RIF 10	28	39	24.62	51.27	5.81707	< 2.18
	49	RIF 30	28	39	21.12	40.82	3.76716	< 2.18
	50	RIF 30	28	39	19.59	30.12	3.93952	< 2.18
	51	RIF 30	28	39	15.31	29.39	3.90849	< 2.18
	52	RIF 30	28	39	10.23	27.46	3.88366	< 2.18
	53	RIF 30	28	39	11.44	32.6	3.91645	< 2.18
	54	RIF 30	28	39	13.16	28.98	3.80956	< 2.18
	55	RIF 30	28	39	16.65	23.34	3.75587	< 2.18
	56	RIF 30	28	39	15.62	28.26	3.95424	< 2.18
	57	PZA 150 + RIF 10	28	39	12.74	44.02	4.43136	not plated
	58	PZA 150 + RIF 10	28	39	15.19	46.76	4.30643	not plated
	59	PZA 150 + RIF 10	28	39	13.11	31.16	5.0054	not plated
	60	PZA 150 + RIF 10	28	39	10.4	33.22	4.56526	not plated
	61	PZA 150 + RIF 10	28	39	11.73	31.98	5.06539	not plated
	62	PZA 150 + RIF 10	28	39	15.24	51.84	5.14223	not plated
	63	PZA 150 + RIF 10	28	39	14.75	41.92	4.77815	not plated
	64	PZA 150 + RIF 10	28	39	22.53	46.07	5.10551	not plated
	65	BDQ 5	28	39	32.63	42.33	4.3	< 2.18
	66	BDQ 5	28	39	35.66	59.84	3.92428	< 2.18
	67	BDQ 5	28	39	29.29	42.67	4.40654	2.1761
	68	BDQ 5	28	39	35.9	59.97	3.86629	< 2.18
	69	BDQ 5	28	39	30.11	47.75	4.35218	< 2.18
	70	BDQ 5	28	39	44.38	64.99	4.36642	< 2.18
	71	BDQ 5	28	39	64.92	83.63	3.99564	< 2.18
	72	BDQ 5	28	39	45.23	31.23	3.88366	< 2.18	mouse euthanized early, day 17
	73	BDQ 25	28	39	17.96	20.72	3.08458	not plated
	74	BDQ 25	28	39	7.34	7.73	2.79934	not plated
	75	BDQ 25	28	39	10.33	15.55	3.11059	not plated
	76	BDQ 25	28	39	18.01	16.49	2.88366	not plated
	77	BDQ 25	28	39	10.04	15.63	3.21352	not plated
	78	BDQ 25	28	39	7.2	10.68	2.96848	not plated
	79	BDQ 25	28	39	2.65	11.76	2.79934	not plated
	80	BDQ 25	28	39	10.49	14.37	3.10551	not plated

## Sheet: Fig 5a-d & Sup Fig 9-10
	Figure 5a-d
	BALB/c relapsing mouse model.
	Mouse	Treatment	Stage at which sacrificed	Days of treatment	Day of sacrifice	RS ratio	CFU per lung
	5740	Pre-Rx	Pre-Treatment	NA	NA	241.32	20600000
	5741	Pre-Rx	Pre-Treatment	NA	NA	213.86	12700000
	5742	Pre-Rx	Pre-Treatment	NA	NA	256.56	20200000
	5743	Pre-Rx	Pre-Treatment	NA	NA	242.93	20400000
	5744	Pre-Rx	Pre-Treatment	NA	NA	246.19	15900000
	5745	Pre-Rx	Pre-Treatment	NA	NA	220.03	15700000
	5746	2HRZE/3HR	On Treatment	7	7	27.54	6800000
	5747	2HRZE/3HR	On Treatment	7	7	38.35	6090000
	5748	2HRZE/3HR	On Treatment	7	7	38.46	10800000
	5749	PaMZ	On Treatment	7	7	34.01	3750000
	5750	PaMZ	On Treatment	7	7	13.19	2480000
	5751	PaMZ	On Treatment	7	7	11.52	7270000
	5752	BPaL	On Treatment	7	7	11.88	1920000
	5753	BPaL	On Treatment	7	7	38.72	2950000
	5754	BPaL	On Treatment	7	7	30.23	6090000
	5755	BPaMZ	On Treatment	7	7	3.59	1410000
	5756	BPaMZ	On Treatment	7	7	2.91	1030000
	5757	BPaMZ	On Treatment	7	7	2.75	2340000
	5758	UNTX	Untreated	NA	NA	273.76	182000000
	5759	UNTX	Untreated	NA	NA	251.69	39800000
	5760	UNTX	Untreated	NA	NA	286.36	152000000
	5761	UNTX	Untreated	NA	NA	258.96	73800000
	5762	UNTX	Untreated	NA	NA	355.74	158000000
	5763	UNTX	Untreated	NA	NA	200.37	78500000
	5764	2HRZE/3HR	On Treatment	14	14	30.24	2110000
	5765	2HRZE/3HR	On Treatment	14	14	26.77	1410000
	5766	2HRZE/3HR	On Treatment	14	14	22.94	3520000
	5767	2HRZE/3HR	On Treatment	14	14	18.24	1920000
	5768	2HRZE/3HR	On Treatment	14	14	17.43	2720000
	5769	2HRZE/3HR	On Treatment	14	14	21.07	2200000
	5770	PaMZ	On Treatment	14	14	27.79	263000
	5771	PaMZ	On Treatment	14	14	30.24	394000
	5772	PaMZ	On Treatment	14	14	27.65	178000
	5773	PaMZ	On Treatment	14	14	21.36	88100
	5774	PaMZ	On Treatment	14	14	25.58	253000
	5775	PaMZ	On Treatment	14	14	21.25	234000
	5776	BPaL	On Treatment	14	14	9.79	82500
	5777	BPaL	On Treatment	14	14	8.16	88100
	5778	BPaL	On Treatment	14	14	14.38	384000
	5779	BPaL	On Treatment	14	14	5.28	24400
	5780	BPaL	On Treatment	14	14	7.99	101000
	5781	BPaL	On Treatment	14	14	6.21	206000
	5782	BPaMZ	On Treatment	14	14	1.9	2250
	5783	BPaMZ	On Treatment	14	14	1.19	3500
	5784	BPaMZ	On Treatment	14	14	2.07	4750
	5785	BPaMZ	On Treatment	14	14	4.07	5000
	5786	BPaMZ	On Treatment	14	14	2.44	6250
	5787	BPaMZ	On Treatment	14	14	1.35	4500
	5788	2HRZE/3HR	On Treatment	21	21	37.7	984000
	5789	2HRZE/3HR	On Treatment	21	21	21.61	844000
	5790	2HRZE/3HR	On Treatment	21	21	15.82	13900
	5791	2HRZE/3HR	On Treatment	21	21	29.17	703000
	5792	2HRZE/3HR	On Treatment	21	21	30.48	1080000
	5793	2HRZE/3HR	On Treatment	21	21	22.38	844000
	5794	PaMZ	On Treatment	21	21	20.65	5250
	5795	PaMZ	On Treatment	21	21	33.88	11600
	5796	PaMZ	On Treatment	21	21	25.51	6000
	5797	PaMZ	On Treatment	21	21	26.09	1280
	5798	PaMZ	On Treatment	21	21	14.78	443
	5799	PaMZ	On Treatment	21	21	20.42	1520
	5800	BPaL	On Treatment	21	21	5.05	1130
	5801	BPaL	On Treatment	21	21	4.4	1520
	5802	BPaL	On Treatment	21	21	7.38	2660
	5803	BPaL	On Treatment	21	21	7.73	1370
	5804	BPaL	On Treatment	21	21	5.64	4330
	5805	BPaL	On Treatment	21	21	5.95	1040
	5806	BPaMZ	On Treatment	21	21	1.63	60
	5807	BPaMZ	On Treatment	21	21	1.27	30
	5808	BPaMZ	On Treatment	21	21	1.14	15
	5809	BPaMZ	On Treatment	21	21	1.41	37.5
	5810	BPaMZ	On Treatment	21	21	1.57	82.5
	5811	BPaMZ	On Treatment	21	21	2.06	52.5
	5812	2HRZE/3HR	On Treatment	28	28	18.15	107000
	5813	2HRZE/3HR	On Treatment	28	28	16.79	103000
	5814	2HRZE/3HR	On Treatment	28	28	14.42	103000
	5815	2HRZE/3HR	On Treatment	28	28	19.35	253000
	5816	2HRZE/3HR	On Treatment	28	28	17.97	80600
	5817	2HRZE/3HR	On Treatment	28	28	12.1	116000
	5818	PaMZ	On Treatment	28	28	21.8	203
	5819	PaMZ	On Treatment	28	28	15.08	180
	5820	PaMZ	On Treatment	28	28	35.64	2420
	5821	PaMZ	On Treatment	28	28	17.91	97.5
	5822	PaMZ	On Treatment	28	28	25.25	97.5
	5823	PaMZ	On Treatment	28	28	17.69	60
	5824	BPaL	End of Treatment	28	28	1.88	55.4
	5825	BPaL	End of Treatment	28	28	4.25	137
	5826	BPaL	End of Treatment	28	28	3.48	45.7
	5827	BPaL	End of Treatment	28	28	5.42	218
	5828	BPaL	End of Treatment	28	28	4.07	81.5
	5829	BPaL	End of Treatment	28	28	3.93	81.5
	5830	BPaMZ	End of Treatment	28	28	1.13	6.52
	5831	BPaMZ	End of Treatment	28	28	1.29	9.78
	5832	BPaMZ	End of Treatment	28	28	1.06	<3.26
	5833	BPaMZ	End of Treatment	28	28	0.97	3.26
	5834	BPaMZ	End of Treatment	28	28	0.82	<3.26
	5835	BPaMZ	End of Treatment	28	28	0.69	<3.26
	5856	BPaMZ	End of Treatment	42	42	1.41	<3.26
	5857	BPaMZ	End of Treatment	42	42	1.05	<3.26
	5858	BPaMZ	End of Treatment	42	42	1.04	<3.26
	5859	BPaMZ	End of Treatment	42	42	0.54	<3.26
	5860	BPaMZ	End of Treatment	42	42	0.55	<3.26
	5861	BPaMZ	End of Treatment	42	42	0.46	<3.26
	5862	BPaL	End of Treatment	56	56	4	3.26
	5863	BPaL	End of Treatment	56	56	2.21	6.52
	5864	BPaL	End of Treatment	56	56	2.15	3.26
	5865	BPaL	End of Treatment	56	56	1.48	<3.26
	5866	BPaL	End of Treatment	56	56	2.49	<3.26
	5867	BPaL	End of Treatment	56	56	1.92	<3.26
	5868	BPaMZ	End of Treatment	56	56	0.44	<3.26
	5869	BPaMZ	End of Treatment	56	56	0.71	<3.26
	5870	BPaMZ	End of Treatment	56	56	0.47	<3.26
	5871	BPaMZ	End of Treatment	56	56	0.43	<3.26
	5872	BPaMZ	End of Treatment	56	56	0.79	<3.26
	5873	BPaMZ	End of Treatment	56	56	0.79	<3.26
	6346	PaMZ	End of Treatment	84	84	0.83	<3.26
	6347	PaMZ	End of Treatment	84	84	1.44	<3.26
	6348	PaMZ	End of Treatment	84	84	2.97	<3.26
	6349	PaMZ	End of Treatment	84	84	2.67	<3.26
	6350	PaMZ	End of Treatment	84	84	1.72	<3.26
	6351	PaMZ	End of Treatment	84	84	1.32	<3.26
	6352	BPaL	End of Treatment	84	84	1.05	<3.26
	6353	BPaL	End of Treatment	84	84	1	<3.26
	6354	BPaL	End of Treatment	84	84	0.91	<3.26
	6355	BPaL	End of Treatment	84	84	0.7	<3.26
	6356	BPaL	End of Treatment	84	84	0.65	<3.26
	6357	BPaL	End of Treatment	84	84	0.89	<3.26
	6358	2HRZE/3HR	End of Treatment	98	98	1.41	3.26
	6359	2HRZE/3HR	End of Treatment	98	98	1.23	3.26
	6360	2HRZE/3HR	End of Treatment	98	98	1.2	3.26
	6361	2HRZE/3HR	End of Treatment	98	98	2.62	3.26
	6362	2HRZE/3HR	End of Treatment	98	98	1.47	<3.26
	6363	2HRZE/3HR	End of Treatment	98	98	1.34	<3.26
	6364	BPaL	Relapse Assessment	28	112	31.08	6750
	6365	BPaL	Relapse Assessment	28	112	5.91	851
	6366	BPaL	Relapse Assessment	28	112	8.78	6380
	6367	BPaL	Relapse Assessment	28	112	45.43	12000
	6368	BPaL	Relapse Assessment	28	112	51.33	16100
	6369	BPaL	Relapse Assessment	28	112	24.85	7880
	6370	BPaL	Relapse Assessment	28	112	87.44	128000
	6371	BPaL	Relapse Assessment	28	112	38.48	7130
	6372	BPaL	Relapse Assessment	28	112	1.85	1170
	6373	BPaL	Relapse Assessment	28	112	2.3	952
	6374	BPaL	Relapse Assessment	28	112	15.41	805
	6375	BPaL	Relapse Assessment	28	112	56.26	16100
	6376	BPaL	Relapse Assessment	28	112	10.74	2110
	6377	BPaL	Relapse Assessment	28	112	55.47	34900
	6378	BPaL	Relapse Assessment	28	112	12.59	9750
	6379	BPaMZ	Relapse Assessment	28	112	44.77	15400
	6380	BPaMZ	Relapse Assessment	28	112	2.32	196
	6381	BPaMZ	Relapse Assessment	28	112	NA	453
	6382	BPaMZ	Relapse Assessment	28	112	4.52	42.4
	6383	BPaMZ	Relapse Assessment	28	112	25.17	4500
	6384	BPaMZ	Relapse Assessment	28	112	0.46	176
	6385	BPaMZ	Relapse Assessment	28	112	8.74	6000
	6386	BPaMZ	Relapse Assessment	28	112	NA	<3.26
	6387	BPaMZ	Relapse Assessment	28	112	0.86	623
	6388	BPaMZ	Relapse Assessment	28	112	7.94	4880
	6389	BPaMZ	Relapse Assessment	28	112	51.86	721
	6390	BPaMZ	Relapse Assessment	28	112	35.44	6.52
	6391	BPaMZ	Relapse Assessment	28	112	0.83	1160
	6392	BPaMZ	Relapse Assessment	28	112	NA	541
	6393	BPaMZ	Relapse Assessment	28	112	NA	<3.26
	6394	2HRZE/3HR	End of Treatment	112	112	NA	<3.26
	6395	2HRZE/3HR	End of Treatment	112	112	NA	<3.26
	6396	2HRZE/3HR	End of Treatment	112	112	0.88	<3.26
	6397	2HRZE/3HR	End of Treatment	112	112	NA	7.5
	6398	2HRZE/3HR	End of Treatment	112	112	0.65	<3.26
	6399	2HRZE/3HR	End of Treatment	112	112	NA	<3.26
	6400	PaMZ	End of Treatment	112	112	0.53	<3.26
	6401	PaMZ	End of Treatment	112	112	0.18	<3.26
	6402	PaMZ	End of Treatment	112	112	0.46	<3.26
	6403	PaMZ	End of Treatment	112	112	0.07	<3.26
	6404	PaMZ	End of Treatment	112	112	1.36	<3.26
	6405	PaMZ	End of Treatment	112	112	0.88	<3.26
	6628	2HRZE/3HR	End of Treatment	140	140	0.29	<3.26
	6629	2HRZE/3HR	End of Treatment	140	140	0.46	<3.26
	6630	2HRZE/3HR	End of Treatment	140	140	NA	<3.26
	6631	2HRZE/3HR	End of Treatment	140	140	0.48	<3.26
	6632	2HRZE/3HR	End of Treatment	140	140	0.35	<3.26
	6633	2HRZE/3HR	End of Treatment	140	140	0.29	<3.26
	6634	PaMZ	End of Treatment	140	140	0.07	<3.26
	6635	PaMZ	End of Treatment	140	140	0.19	<3.26
	6636	PaMZ	End of Treatment	140	140	0.23	<3.26
	6637	PaMZ	End of Treatment	140	140	0.15	<3.26
	6638	PaMZ	End of Treatment	140	140	0.33	<3.26
	6639	PaMZ	End of Treatment	140	140	NA	<3.26
	6640	BPaMZ	Relapse Assessment	42	126	NA	<3.26
	6641	BPaMZ	Relapse Assessment	42	126	NA	<3.26
	6642	BPaMZ	Relapse Assessment	42	126	0.46	<3.26
	6643	BPaMZ	Relapse Assessment	42	126	NA	<3.26
	6644	BPaMZ	Relapse Assessment	42	126	NA	4880
	6645	BPaMZ	Relapse Assessment	42	126	NA	<3.26
	6646	BPaMZ	Relapse Assessment	42	126	NA	<3.26
	6647	BPaMZ	Relapse Assessment	42	126	NA	<3.26
	6648	BPaMZ	Relapse Assessment	42	126	NA	<3.26
	6649	BPaMZ	Relapse Assessment	42	126	NA	<3.26
	6650	BPaMZ	Relapse Assessment	42	126	NA	<3.26
	6651	BPaMZ	Relapse Assessment	42	126	NA	<3.26
	6652	BPaMZ	Relapse Assessment	42	126	NA	<3.26
	6653	BPaMZ	Relapse Assessment	42	126	NA	<3.26
	6654	BPaMZ	Relapse Assessment	42	126	NA	<3.26
	6655	BPaL	Relapse Assessment	56	140	0.82	2500
	6656	BPaL	Relapse Assessment	56	140	0.2	13
	6657	BPaL	Relapse Assessment	56	140	10.98	6380
	6658	BPaL	Relapse Assessment	56	140	NA	<3.26
	6659	BPaL	Relapse Assessment	56	140	0.24	<3.26
	6660	BPaL	Relapse Assessment	56	140	1.08	3.26
	6661	BPaL	Relapse Assessment	56	140	0.35	<3.26
	6662	BPaL	Relapse Assessment	56	140	NA	<3.26
	6663	BPaL	Relapse Assessment	56	140	33.09	22900
	6664	BPaL	Relapse Assessment	56	140	0.16	6380
	6665	BPaL	Relapse Assessment	56	140	NA	<3.26
	6666	BPaL	Relapse Assessment	56	140	0.45	<3.26
	6667	BPaL	Relapse Assessment	56	140	9.84	10900
	6668	BPaL	Relapse Assessment	56	140	30.54	17600
	6669	BPaL	Relapse Assessment	56	140	4.75	14600
	6670	BPaMZ	Relapse Assessment	56	140	NA	<3.26
	6671	BPaMZ	Relapse Assessment	56	140	NA	<3.26
	6672	BPaMZ	Relapse Assessment	56	140	NA	<3.26
	6673	BPaMZ	Relapse Assessment	56	140	NA	<3.26
	6674	BPaMZ	Relapse Assessment	56	140	NA	<3.26
	6675	BPaMZ	Relapse Assessment	56	140	NA	<3.26
	6676	BPaMZ	Relapse Assessment	56	140	NA	<3.26
	6677	BPaMZ	Relapse Assessment	56	140	NA	<3.26
	6678	BPaMZ	Relapse Assessment	56	140	NA	<3.26
	6679	BPaMZ	Relapse Assessment	56	140	NA	<3.26
	6680	BPaMZ	Relapse Assessment	56	140	NA	<3.26
	6681	BPaMZ	Relapse Assessment	56	140	NA	<3.26
	6682	BPaMZ	Relapse Assessment	56	140	NA	<3.26
	6683	BPaMZ	Relapse Assessment	56	140	NA	<3.26
	6684	BPaMZ	Relapse Assessment	56	140	NA	<3.26
	6719	PaMZ	Relapse Assessment	84	168	24.28	6.52
	6720	PaMZ	Relapse Assessment	84	168	0.4	<3.26
	6721	PaMZ	Relapse Assessment	84	168	0.12	8630
	6722	PaMZ	Relapse Assessment	84	168	0.98	<3.26
	6723	PaMZ	Relapse Assessment	84	168	NA	<3.26
	6724	PaMZ	Relapse Assessment	84	168	0.84	<3.26
	6725	PaMZ	Relapse Assessment	84	168	NA	<3.26
	6726	PaMZ	Relapse Assessment	84	168	NA	<3.26
	6727	PaMZ	Relapse Assessment	84	168	0.23	<3.26
	6728	PaMZ	Relapse Assessment	84	168	NA	<3.26
	6729	PaMZ	Relapse Assessment	84	168	0.22	<3.26
	6730	PaMZ	Relapse Assessment	84	168	NA	<3.26
	6731	PaMZ	Relapse Assessment	84	168	NA	<3.26
	6732	PaMZ	Relapse Assessment	84	168	0.52	<3.26
	6733	PaMZ	Relapse Assessment	84	168	0.25	4500
	6734	BPaL	Relapse Assessment	84	168	NA	<3.26
	6735	BPaL	Relapse Assessment	84	168	NA	<3.26
	6736	BPaL	Relapse Assessment	84	168	0.3	<3.26
	6737	BPaL	Relapse Assessment	84	168	NA	<3.26
	6738	BPaL	Relapse Assessment	84	168	NA	<3.26
	6739	BPaL	Relapse Assessment	84	168	NA	<3.26
	6740	BPaL	Relapse Assessment	84	168	NA	<3.26
	6741	BPaL	Relapse Assessment	84	168	NA	<3.26
	6742	BPaL	Relapse Assessment	84	168	0.2	<3.26
	6743	BPaL	Relapse Assessment	84	168	0.27	<3.26
	6744	BPaL	Relapse Assessment	84	168	NA	<3.26
	6745	BPaL	Relapse Assessment	84	168	0.39	<3.26
	6746	BPaL	Relapse Assessment	84	168	NA	<3.26
	6747	BPaL	Relapse Assessment	84	168	NA	<3.26
	6748	BPaL	Relapse Assessment	84	168	NA	<3.26
	6749	2HRZE/3HR	Relapse Assessment	98	182	98.79	19100
	6750	2HRZE/3HR	Relapse Assessment	98	182	29.48	4130
	6751	2HRZE/3HR	Relapse Assessment	98	182	10.96	9000
	6752	2HRZE/3HR	Relapse Assessment	98	182	66.54	24400
	6753	2HRZE/3HR	Relapse Assessment	98	182	57.47	5630
	6754	2HRZE/3HR	Relapse Assessment	98	182	29.76	104
	6755	2HRZE/3HR	Relapse Assessment	98	182	8.29	2840
	6756	2HRZE/3HR	Relapse Assessment	98	182	0.3	2790
	6757	2HRZE/3HR	Relapse Assessment	98	182	2.04	62
	6758	2HRZE/3HR	Relapse Assessment	98	182	12.37	473
	6759	2HRZE/3HR	Relapse Assessment	98	182	6.02	7880
	6760	2HRZE/3HR	Relapse Assessment	98	182	2.98	2650
	6761	2HRZE/3HR	Relapse Assessment	98	182	0.79	5630
	6762	2HRZE/3HR	Relapse Assessment	98	182	29.55	1140
	6763	2HRZE/3HR	Relapse Assessment	98	182	3.86	2630
	6884	2HRZE/3HR	Relapse Assessment	112	196	13.5	2250
	6885	2HRZE/3HR	Relapse Assessment	112	196	62.18	12000
	6886	2HRZE/3HR	Relapse Assessment	112	196	NA	946
	6887	2HRZE/3HR	Relapse Assessment	112	196	NA	3.26
	6888	2HRZE/3HR	Relapse Assessment	112	196	2.07	2670
	6889	2HRZE/3HR	Relapse Assessment	112	196	10.86	2470
	6890	2HRZE/3HR	Relapse Assessment	112	196	16.91	3750
	6891	2HRZE/3HR	Relapse Assessment	112	196	0.62	12000
	6892	2HRZE/3HR	Relapse Assessment	112	196	NA	<3.26
	6893	2HRZE/3HR	Relapse Assessment	112	196	7.04	<3.26
	6894	2HRZE/3HR	Relapse Assessment	112	196	1.2	258
	6895	2HRZE/3HR	Relapse Assessment	112	196	1.16	1460
	6896	2HRZE/3HR	Relapse Assessment	112	196	1.19	629
	6897	2HRZE/3HR	Relapse Assessment	112	196	0.87	<3.26
	6898	2HRZE/3HR	Relapse Assessment	112	196	50.6	19500
	6899	PaMZ	Relapse Assessment	112	196	NA	<3.26
	6900	PaMZ	Relapse Assessment	112	196	0.78	<3.26
	6901	PaMZ	Relapse Assessment	112	196	2.16	<3.26
	6902	PaMZ	Relapse Assessment	112	196	NA	<3.26
	6903	PaMZ	Relapse Assessment	112	196	0.37	<3.26
	6904	PaMZ	Relapse Assessment	112	196	NA	<3.26
	6905	PaMZ	Relapse Assessment	112	196	0.87	<3.26
	6906	PaMZ	Relapse Assessment	112	196	NA	<3.26
	6907	PaMZ	Relapse Assessment	112	196	0.82	<3.26
	6908	PaMZ	Relapse Assessment	112	196	0.69	<3.26
	6909	PaMZ	Relapse Assessment	112	196	1.22	<3.26
	6910	PaMZ	Relapse Assessment	112	196	0.97	<3.26
	6911	PaMZ	Relapse Assessment	112	196	2.02	<3.26
	6912	PaMZ	Relapse Assessment	112	196	0.72	<3.26
	6913	PaMZ	Relapse Assessment	112	196	0.51	<3.26
	7008	2HRZE/3HR	Relapse Assessment	140	224	NA	<3.26
	7009	2HRZE/3HR	Relapse Assessment	140	224	1.19	2470
	7010	2HRZE/3HR	Relapse Assessment	140	224	NA	<3.26
	7011	2HRZE/3HR	Relapse Assessment	140	224	NA	<3.26
	7012	2HRZE/3HR	Relapse Assessment	140	224	NA	<3.26
	7013	2HRZE/3HR	Relapse Assessment	140	224	NA	<3.26
	7014	2HRZE/3HR	Relapse Assessment	140	224	NA	<3.26
	7015	2HRZE/3HR	Relapse Assessment	140	224	1.42	<3.26
	7016	2HRZE/3HR	Relapse Assessment	140	224	NA	<3.26
	7017	2HRZE/3HR	Relapse Assessment	140	224	1.26	<3.26
	7018	2HRZE/3HR	Relapse Assessment	140	224	1.23	<3.26
	7019	2HRZE/3HR	Relapse Assessment	140	224	1.34	<3.26
	7020	2HRZE/3HR	Relapse Assessment	140	224	NA	<3.26
	7021	2HRZE/3HR	Relapse Assessment	140	224	0.18	<3.26
	7022	PaMZ	Relapse Assessment	140	224	3.22	<3.26
	7023	PaMZ	Relapse Assessment	140	224	NA	<3.26
	7024	PaMZ	Relapse Assessment	140	224	0.78	<3.26
	7025	PaMZ	Relapse Assessment	140	224	1.78	<3.26
	7026	PaMZ	Relapse Assessment	140	224	0.36	<3.26
	7027	PaMZ	Relapse Assessment	140	224	NA	<3.26
	7028	PaMZ	Relapse Assessment	140	224	0.54	<3.26
	7029	PaMZ	Relapse Assessment	140	224	0.15	<3.26
	7030	PaMZ	Relapse Assessment	140	224	2.56	<3.26
	7031	PaMZ	Relapse Assessment	140	224	1.88	<3.26
	7032	PaMZ	Relapse Assessment	140	224	NA	<3.26
	7033	PaMZ	Relapse Assessment	140	224	NA	<3.26
	7034	PaMZ	Relapse Assessment	140	224	NA	<3.26
	7035	PaMZ	Relapse Assessment	140	224	NA	<3.26
	7036	PaMZ	Relapse Assessment	140	224	0.72	<3.26

## Sheet: Fig 6a
	Figure 6a				Figure 6a
	Sputum result from Ugandan patients with drug-susceptible TB treated with HRZE.				Sputum result from STOP MTB patients (Vietnam) with drug-susceptible TB treated with HRZE.
	Patient ID	Treatment day	rRNA synthesis ratio		Patient ID	Treatment day	rRNA synthesis ratio
	1	0	671		1	0	790
	2	0	3510		2	0	25
	3	0	1520		3	0	1630
	4	0	3970		4	0	830
	5	0	1500		5	0	700
	6	0	830		6	0	1100
	7	0	449		7	0	530
	8	0	770		8	0	1780
	9	0	530		9	0	907
	10	0	1330		10	0	750
	11	0	1000		11	0	480
	12	0	290		12	0	970
	13	0	497		13	0	770
	14	0	1560		14	0	1190
	15	0	1440		15	0	253
	1	2	23		16	0	710
	2	2	111		17	0	2850
	3	2	330		18	0	1590
	4	2	540		19	0	1810
	5	2	83		20	0	415
	6	2	41		21	0	930
	7	2	121		22	0	1080
	8	2	350		23	0	384
	9	2	84		24	0	680
	10	2	420		25	0	1040
	11	2	860		26	0	700
	12	2	22		27	0	751
	13	2	165		28	0	1120
	14	2	440		1	1	33
	15	2	87		2	1	83
	1	4	24		3	1	2850
	2	4	16		4	1	860
	3	4	93		5	1	124
	4	4	145		6	1	808
	5	4	264		7	1	156
	6	4	38		8	1	94
	7	4	111		9	1	470
	8	4	38		10	1	482
	9	4	225		11	1	252
	10	4	310		12	1	60
	12	4	36		13	1	262
	13	4	69		14	1	890
	14	4	230		15	1	84
	15	4	1100		16	1	373
	1	7	29		17	1	570
	2	7	53		18	1	480
	3	7	86		19	1	576
	4	7	259		20	1	71
	5	7	227		21	1	419
	6	7	41		22	1	439
	7	7	172		23	1	9
	8	7	108		24	1	218
	9	7	23		25	1	770
	11	7	92		26	1	850
	12	7	73		27	1	218
	13	7	41		28	1	202
	14	7	75		1	7	22
	15	7	121		2	7	299
	1	14	77		3	7	467
	2	14	27		4	7	213
	3	14	28		5	7	6
	4	14	417		6	7	288
	5	14	100		7	7	14
	6	14	19		8	7	150
	6	14	68		9	7	88
	9	14	150		10	7	66
	11	14	69		11	7	58
	12	14	41		12	7	400
	13	14	58		13	7	203
	14	14	119		14	7	48
	15	14	67		15	7	62
					16	7	151
					18	7	61
					19	7	132
					21	7	59
					22	7	180
					23	7	1460
					24	7	144
					25	7	44
					26	7	44
					27	7	21
					28	7	544
					1	14	51
					2	14	130
					3	14	142
					4	14	340
					5	14	29
					6	14	89
					7	14	7
					9	14	57
					10	14	80
					11	14	83
					12	14	130
					13	14	153
					14	14	102
					15	14	129
					16	14	265
					17	14	120
					19	14	35
					20	14	170
					21	14	45
					22	14	80
					23	14	120
					24	14	74
					25	14	55
					27	14	10

## Sheet: Fig 6b
	Figure 6b
	Sputum result and rifampin AUC for subjects in the RAFA trial, Benin
	Patient ID	Treatment Days	rRNA synthesis ratio	Percent Change in rRNA synthesis ratio	Rifampin AUC
	1	0	590		-
	1	14	61	-0.89661	16.971
	2	0	638
	2	14	9.8	-0.984639	76.135
	4	0	470		-
	4	14	90	-0.808511	17.558
	6	0	740		-
	6	14	16	-0.978378	63.694
	7	0	490		-
	7	14	50	-0.897959	41.315
	8	0	290		-
	8	14	70	-0.758621	22.252
	9	0	430		-
	9	14	41	-0.904651	62.286
	10	0	575		-
	10	14	120	-0.791304	15.585
	11	0	46		-
	11	14	15	-0.673913	27.499
	12	0	380		-
	12	14	100	-0.736842	47.207
	13	0	330		-
	13	14	46	-0.860606	28.051
	14	0	530		-
	14	14	45	-0.915094	48.748
	15	0	380		-
	15	14	13.7	-0.963947	28.798
	16	0	284		-
	16	14	97	-0.658451	23.618
	18	0	116		-
	18	14	16	-0.862069	52.143
	19	0	590		-
	19	14	40	-0.932203	23.288

## Sheet: Sup Fig 5g-j
	Supplementary Fig 5 g-j
	Resistance in in vitro time-kill experiments
	Set	Group	Treatment days	Resistant CFU per mL (log10)
	1	RIF	0	0
	1	RIF	1	0
	1	RIF	2	0
	1	RIF	3	0
	1	RIF	4	0
	1	RIF	8	3.2
	2	RIF	0	0
	2	RIF	1	0
	2	RIF	2	0
	2	RIF	3	1.12
	2	RIF	4	1.52
	2	RIF	8	3.45
	3	RIF	0	0
	3	RIF	1	0
	3	RIF	2	0
	3	RIF	3	0
	3	RIF	4	0
	3	RIF	8	2.83
	1	BDQ	0	0
	1	BDQ	1	0
	1	BDQ	2	0
	1	BDQ	3	0
	1	BDQ	4	0
	1	BDQ	8	0
	2	BDQ	0	0
	2	BDQ	1	0
	2	BDQ	2	0
	2	BDQ	3	0
	2	BDQ	4	0
	2	BDQ	8	1.12
	3	BDQ	0	0
	3	BDQ	1	0
	3	BDQ	2	0.82
	3	BDQ	3	Not tested
	3	BDQ	4	0
	3	BDQ	8	Not tested
	1	INH	0	2.09108
	1	INH	1	2.80163
	1	INH	2	3.30103
	1	INH	3	3.727
	1	INH	4	4.22185
	1	INH	8	6.44404
	2	INH	0	2.34242
	2	INH	1	2.84094
	2	INH	2	3.12494
	2	INH	3	3.72154
	2	INH	4	5.15024
	2	INH	8	6.21836
	3	INH	0	Not tested
	3	INH	1	2.96063
	3	INH	2	3.18564
	3	INH	3	3.80163
	3	INH	4	4.30103
	3	INH	8	6.76592
	1	STR	0	0
	1	STR	1	0.823909
	1	STR	2	2.12494
	1	STR	3	2.5141
	1	STR	4	2.78295
	1	STR	8	Too numerous to count
	2	STR	0	0
	2	STR	1	1.66901
	2	STR	2	2.02803
	2	STR	3	2.47712
	2	STR	4	2.94448
	2	STR	8	Too numerous to count
	3	STR	0	Not tested
	3	STR	1	2.76343
	3	STR	2	3.06695
	3	STR	3	3.4634
	3	STR	4	3.8704
	3	STR	8	5.63682

## Sheet: Sup Fig 8b
	Supplementary Fig 8b
	Results of 28-day treatment in low-dose aerosol BALB/c chronic model.
	Mouse	Treatment	Day of sacrifice	RS ratio	ITS1/23S x 104	CFU per lung (log10)
	10	Untreated	53	101.39	97.42	5.37
	11	Untreated	53	86.6	86.04	5.2
	12	Untreated	53	85.8	83.73	5.27
	13	RIF 10	53	10.8	42.98	3.88
	14	RIF 10	53	10.2	31.72	3.78
	15	RIF 10	53	12.2	27.66	3.52
	16	INH 25	53	28.1	48.3	4.27
	17	INH 25	53	28	56.08	4.29
	18	INH 25	53	9.99	41.22	4.11
	19	BDQ 25	53	0.62	11.17	<1.6
	20	BDQ 25	53	2.94	9.92	1.88
	21	BDQ 25	53	1.81	10.14	1.88

## Sheet: Sup Fig 11
	Supplementary Fig 11
	BALB/c mice treated for 4 or 8 weeks with HRZE or BPaL.
	Mouse	Treatment	Day of sacrifice	Days of treatment	rRNA synthesis ratio	ITS1/23S x 104	CFU per lung (log10)
	1	HRZE (4 weeks)	28	39	37.17	77.89	4.2
	2	HRZE (4 weeks)	28	39	21.24	52.76	3.99
	3	HRZE (4 weeks)	28	39	36.77	71.21	3.75
	4	HRZE (4 weeks)	28	39	34.09	78.67	4.19
	5	HRZE (4 weeks)	28	39	28.13	59.2	4.14
	6	HRZE (4 weeks)	28	39	29.58	61.87	3.92
	7	BPaL (4 weeks)	28	39	5.39	41.66	2.5
	8	BPaL (4 weeks)	28	39	2.03	16.6	nd
	9	BPaL (4 weeks)	28	39	2.59	31.76	2.23
	10	BPaL (4 weeks)	28	39	3.23	29.33	nd
	11	BPaL (4 weeks)	28	39	4.16	34.58	3.18
	12	BPaL (4 weeks)	28	39	3.92	28.45	2.12
	13	HRZE (8 weeks)	56	67	7.78	54.69	1.48
	14	HRZE (8 weeks)	56	67	7.16	48.52	1.48
	15	HRZE (8 weeks)	56	67	6.67	57.47	1.48
	16	HRZE (8 weeks)	56	67	6.32	47.11	1.72
	17	HRZE (8 weeks)	56	67	3.85	25.12	0.88
	18	HRZE (8 weeks)	56	67	4.45	33.82	1.27
	19	BPaL (8 weeks)	56	67	2.31	28.09	<0.88
	20	BPaL (8 weeks)	56	67	2.59	33.17	<0.88
	21	BPaL (8 weeks)	56	67	1.81	13.41	<0.88
	22	BPaL (8 weeks)	56	67	3.17	27.15	<0.88
	23	BPaL (8 weeks)	56	67	2.49	35.92	<0.88
	24	BPaL (8 weeks)	56	67	1.65	29.62	< 0.88
